# Supplementary material for: Lipid-Enriched Gintonin from Korean Red Ginseng Marc Alleviates Obesity via Oral and Central Administration in Diet-Induced Obese Mice
Source: Nutrients. 2025 Dec 3;17(23):3794. doi: 10.3390/nu17233794 (PMC12694193; doi:10.3390/nu17233794)
Supplement: Supplementary file 1 [file nutrients-17-03794-s001.zip]

Archive with 1 entries (1 files):
- nutrients-3918644-supplementary.pdf
